# Supplementary material for: Molecular Mechanisms Underlying the Elevated Expression of a Potentially Type 2 Diabetes Mellitus Associated SCD1 Variant
Source: Int J Mol Sci. 2022 Jun 2;23(11):6221. doi: 10.3390/ijms23116221 (PMC9181825; doi:10.3390/ijms23116221)
Supplement: Supplementary file 1 [file ijms-23-06221-s001.zip]

Archive with 1 entries (1 files):
- ijms-1733470-supplementary.pdf
